# Supplementary material for: Benzo[k,l]xanthene Lignan-Loaded Solid Lipid Nanoparticles for Topical Application: A Preliminary Study
Source: Molecules. 2022 Sep 10;27(18):5887. doi: 10.3390/molecules27185887 (PMC9503089; doi:10.3390/molecules27185887)
Supplement: Supplementary file 1 [file molecules-27-05887-s001.zip]

Archive with 1 entries (1 files):
- molecules-1895402-supplementary.pdf
